# Supplementary material for: Associations of cognitive performance with cardiovascular magnetic resonance phenotypes in the UK Biobank
Source: Eur Heart J Cardiovasc Imaging. 2021 May 14;23(5):663–72. doi: 10.1093/ehjci/jeab075 (PMC9016359; doi:10.1093/ehjci/jeab075)
Supplement: jeab075_supplementary_data [file jeab075_supplementary_data.zip]

Archive with 3 entries (2 files):
- cognition_sFigs_R1.docx
- cognition_sTables_R1.docx
- Assets/
